# Supplementary material for: KIF1A, R1457Q, and P1688L Mutations Induce Protein Abnormal Aggregation and Autophagy Impairment in iPSC-Derived Motor Neurons
Source: Biomedicines. 2024 Jul 30;12(8):1693. doi: 10.3390/biomedicines12081693 (PMC11351720; doi:10.3390/biomedicines12081693)
Supplement: Supplementary file 1 [file biomedicines-12-01693-s001.zip]

Archive with 1 entries (1 files):
- biomedicines-3094694-supplementary.pdf
